# Supplementary material for: Integrative Transcriptomic Analysis and Single-Cell Validation Identify a Six-Hub-Gene Signature Converging on Inflammatory Signaling in Osteoarthritis
Source: Genes (Basel). 2026 Jun 15;17(6):696. doi: 10.3390/genes17060696 (PMC13300059; doi:10.3390/genes17060696)
Supplement: Supplementary file 1 [file genes-17-00696-s001.zip]

Archive with 2 entries (2 files):
- Supplementary Table S1.csv
- Supplementary Table S2.xlsx
