# Supplementary material for: Integrative Transcriptomic Analysis and Single-Cell Validation Identify a Six-Hub-Gene Signature Converging on Inflammatory Signaling in Osteoarthritis
Source: Genes (Basel). 2026 Jun 15;17(6):696. doi: 10.3390/genes17060696 (PMC13300059; doi:10.3390/genes17060696)
Supplement: Supplementary file 1 [file genes-17-00696-s001.zip › Supplementary Table S1.csv]

P.Value	Gene	Significant
0.000578432	IL17RB	Sig (p<0.05)
0.000649607	STT3A	Sig (p<0.05)
0.000939508	ACAN	Sig (p<0.05)
0.001271868	IBTK	Sig (p<0.05)
0.00358403	ADGRG6	Sig (p<0.05)
0.004862817	WWP2	Sig (p<0.05)
0.005236155	PTPN18	Sig (p<0.05)
0.006079738	ADPGK	Sig (p<0.05)
0.006358305	GMDS	Sig (p<0.05)
0.006840426	ITIH6	Sig (p<0.05)
0.007680994	HAX1	Sig (p<0.05)
0.007696061	MRFAP1L1	Sig (p<0.05)
0.009010782	PMP22	Sig (p<0.05)
0.009031343	STC2	Sig (p<0.05)
0.010289861	COPB2	Sig (p<0.05)
0.012226838	GSTP1	Sig (p<0.05)
0.013060706	USO1	Sig (p<0.05)
0.013469601	ZNF302	Sig (p<0.05)
0.01366465	XBP1	Sig (p<0.05)
0.014656053	SKI	Sig (p<0.05)
0.014861856	CALM3	Sig (p<0.05)
0.016165834	SSR3	Sig (p<0.05)
0.016904794	SERPINA3	Sig (p<0.05)
0.020632811	TADA3	Sig (p<0.05)
0.020869171	MGP	Sig (p<0.05)
0.021117423	HDAC9	Sig (p<0.05)
0.021974339	TRIM27	Sig (p<0.05)
0.022528712	DZIP1	Sig (p<0.05)
0.024435576	PTPDC1	Sig (p<0.05)
0.026372618	TMEM9	Sig (p<0.05)
0.027890965	INTS3	Sig (p<0.05)
0.028029191	COL16A1	Sig (p<0.05)
0.028959097	ANK2	Sig (p<0.05)
0.030809871	RAB11FIP5	Sig (p<0.05)
0.031443316	GANAB	Sig (p<0.05)
0.031892407	ABHD10	Sig (p<0.05)
0.032994863	ANGPTL2	Sig (p<0.05)
0.035520887	TNS2	Sig (p<0.05)
0.035620489	NBPF1	Sig (p<0.05)
0.037673408	COL5A2	Sig (p<0.05)
0.038138042	ROM1	Sig (p<0.05)
0.038396872	IVD	Sig (p<0.05)
0.038513597	PPP1CA	Sig (p<0.05)
0.038898405	PALMD	Sig (p<0.05)
0.03916301	CREBRF	Sig (p<0.05)
0.039458947	NPAS3	Sig (p<0.05)
0.039718498	CLEC18A	Sig (p<0.05)
0.041716008	ANKRD13A	Sig (p<0.05)
0.042408511	GAS6	Sig (p<0.05)
0.044705785	ANAPC5	Sig (p<0.05)
0.045128391	PPDPF	Sig (p<0.05)
0.045632293	MT2A	Sig (p<0.05)
0.046063611	NRBP1	Sig (p<0.05)
0.04646478	CHRDL2	Sig (p<0.05)
0.046587851	SEC31A	Sig (p<0.05)
0.048324166	EIF2S1	Sig (p<0.05)
0.049266957	COL11A1	Sig (p<0.05)
0.049823161	TRPC1	Sig (p<0.05)
