# Supplementary material for: Integrative Transcriptomic Analysis and Single-Cell Validation Identify a Six-Hub-Gene Signature Converging on Inflammatory Signaling in Osteoarthritis
Source: Genes (Basel). 2026 Jun 15;17(6):696. doi: 10.3390/genes17060696 (PMC13300059; doi:10.3390/genes17060696)
Supplement: Supplementary file 1 [file genes-17-00696-s001.zip › Supplementary Table S2.xlsx]

## Sheet: Sheet1
Bulk RNA-seq datasets
	Controls samples	Patients samples	Type of tissue	Platform
GSE285234	6	6	Cartilage	Illumina NovaSeq 6000 (Homo sapiens)
GSE287861	3	3	Cartilage	Illumina HiSeq 2500 (Homo sapiens)
GSE289464	5	5	Cartilage	Illumina NovaSeq 6000 (Homo sapiens)
scRNAseq datasets
	Controls samples	Patients samples	Type of tissue	Platform
GSE169454	3	4	Cartilage	Illumina HiSeq 2500 (Homo sapiens)
GSE220243	6	6	Cartilage	Illumina NextSeq 500 (Homo sapiens)
